# Supplementary material for: Depression Earlier on in Life Predicts Frailty at 50 Years: Evidence from the 1958 British Birth Cohort Study
Source: J Clin Med. 2023 Aug 26;12(17):5568. doi: 10.3390/jcm12175568 (PMC10487987; doi:10.3390/jcm12175568)
Supplement: Supplementary file 1 [file jcm-12-05568-s001.zip]

Archive with 1 entries (1 files):
- jcm-2556270-supplementary.pdf
